# Supplementary material for: BCD-WERT: a novel approach for breast cancer detection using whale optimization based efficient features and extremely randomized tree algorithm
Source: PeerJ Comput Sci. 2021 Mar 12;7:e390. doi: 10.7717/peerj-cs.390 (PMC7959601; doi:10.7717/peerj-cs.390)
Supplement: Supplemental Information 1 [file peerj-cs-07-390-s001.zip]

Archive with 22 entries (16 files):
- BCD-WERT/data.csv
- BCD-WERT/pythonProject/
- BCD-WERT/pythonProject/.idea/
- BCD-WERT/pythonProject/.idea/.gitignore
- BCD-WERT/pythonProject/.idea/inspectionProfiles/
- BCD-WERT/pythonProject/.idea/inspectionProfiles/profiles_settings.xml
- BCD-WERT/pythonProject/.idea/misc.xml
- BCD-WERT/pythonProject/.idea/modules.xml
- BCD-WERT/pythonProject/.idea/pythonProject.iml
- BCD-WERT/pythonProject/.idea/workspace.xml
- BCD-WERT/pythonProject/main.py
- BCD-WERT/svm code python/
- BCD-WERT/svm code python/.idea/
- BCD-WERT/svm code python/.idea/.gitignore
- BCD-WERT/svm code python/.idea/inspectionProfiles/
- BCD-WERT/svm code python/.idea/inspectionProfiles/profiles_settings.xml
- BCD-WERT/svm code python/.idea/misc.xml
- BCD-WERT/svm code python/.idea/modules.xml
- BCD-WERT/svm code python/.idea/svm code.iml
- BCD-WERT/svm code python/.idea/workspace.xml
- BCD-WERT/svm code python/SVM main.py
- BCD-WERT/Untitled.ipynb
