# Supplementary material for: BCD-WERT: a novel approach for breast cancer detection using whale optimization based efficient features and extremely randomized tree algorithm
Source: PeerJ Comput Sci. 2021 Mar 12;7:e390. doi: 10.7717/peerj-cs.390 (PMC7959601; doi:10.7717/peerj-cs.390)
Supplement: Supplemental Information 1 [file peerj-cs-07-390-s001.zip › BCD-WERT/Untitled.ipynb]

# %% [code]
import seaborn as sn
import pandas as pd
import matplotlib.pyplot as plt
import numpy as np
import seaborn as sns

# %% [code]
array = [
[99.2,0,0.12,0,0.7,0,0,0,0,0,0,0,0,0,0],
[0.1,99.9,0,0,0,0,0,0,0,0,0,0,0,0,0],
[0.01,0,98.03,0,0,0,0,0.85,0,0.85,0,0,0,0,0],
[0.8,0,1.25,96.9,0,0,0,0.2,0,0.42,0,0,0,0,0],
[0.36,0,0.12,0,99.5,0,0,0,0,0,0,0,0,0,0],
[0,0,0,0.02,0,99.9,0,0,0,0,0,0,0,0,0],
[0,0,0,0,0.3,0,99.7,0,0,0,0,0,0,0,0],
[0,0,0.76,0.4,0,0,0,98.03,0,0.8,0,0,0,0,0],
[0.07,0,0,0,0,0,0,0,99.9,0,0,0,0,0,0],
[0,0,3.12,0.22,0,0,0,0.33,0,96.32,0,0,0,0,0],
[0,0,0,0,0,0,0,0.02,0,0,99.9,0,0,0,0],
[0,0,0,0,0,0,0,0,0,0,0,100,0,0,0],
[0,0,0,0,0,0,0,0,0,0,0,0,100,0,0],
[0,0,0,0,0,0,0,0,0,0,0,0,0,100,0],
[0,0,0,0,0,0,0,0,0,0,0,0,0,0,100]]


# %% [code]
array = [
[11063,12,16],
[26,11618,56],
[33,64,6451]]


# %% [code]
df_cm = pd.DataFrame(array, 
index = ["Drowning","Normal","Falling"],
columns = ["Drowning","Normal","Falling"])
plt.figure(figsize = (6,4))
sn.heatmap(df_cm,cmap="Blues",fmt='')

# %% [code]
df_cm = pd.DataFrame(array, 
index = ["Upstairs","Sitting right cross Leg","Fast Running","Jogging","Downstairs","Cross Leg","Standing","Fast walking","Sitting left Cross Leg","Walking Normal","Straight Laying","Sitting Straight","Laying Over Right Side","Laying Over Left Side ","Cycle"],
columns = ["Upstairs","Sitting right cross Leg","Fast Running","Jogging","Downstairs","Cross Leg","Standing","Fast walking","Sitting left Cross Leg","Walking Normal","Straight Laying","Sitting Straight","Laying Over Right Side","Laying Over Left Side","Cycle"])
plt.figure(figsize = (15,9))
sn.heatmap(df_cm,cmap="Blues", fmt='',vmax='10',vmin='1')

# %% [code]
array = [
[11063,14],
[26,11618]]

df_cm = pd.DataFrame(array,
index = ["Normal","Falling"],
columns = ["Drowning","Normal"])
plt.figure(figsize = (6,4))
sn.heatmap(df_cm,cmap="Blues",fmt='')
